# Supplementary material for: Development of a Tetraplex qPCR for the Molecular Identification and Quantification of Human Enteric Viruses, NoV and HAV, in Fish Samples
Source: Microorganisms. 2021 May 27;9(6):1149. doi: 10.3390/microorganisms9061149 (PMC8227966; doi:10.3390/microorganisms9061149)
Supplement: Supplementary file 1 [file microorganisms-09-01149-s001.zip]

Archive with 1 entries (1 files):
- microorganisms-1219460-supplementary.pdf
